# Supplementary material for: Characterization of miRNA profiles in the mammary tissue of dairy cattle in response to heat stress
Source: BMC Genomics. 2018 Dec 28;19:975. doi: 10.1186/s12864-018-5298-1 (PMC6309072; doi:10.1186/s12864-018-5298-1)
Supplement: Supplementary file 1 — The primers of real-time quantitative RT-PCR used in this study. (XLS 31 kb) [file 12864_2018_5298_MOESM1_ESM.xls]

## Sheet: Additional file 1
Additional file 1. The primers of real-time quantitative RT-PCR used in this study.
miRNA_ID	Forward Primer (5'-3')	Stem-loop RT Primer (5'-3')
bta-miR-21-5p	GGGTAGCTTATCAGACTGATG	GTCGTATCCAGTGCGTGTCGTGGAGTCGGCAATTGCACTGGATACGACAGTCAA
bta-miR-99a-5p	GGGAACCCGTAGATCCGA	GTCGTATCCAGTGCGTGTCGTGGAGTCGGCAATTGCACTGGATACGACACAAGA
bta-miR-146b	GGGTGAGAACTGAATTCCATA	GTCGTATCCAGTGCGTGTCGTGGAGTCGGCAATTGCACTGGATACGACACAGCC
bta-miR-145	GGGGTCCAGTTTTCCCAGGA	GTCGTATCCAGTGCGTGTCGTGGAGTCGGCAATTGCACTGGATACGACAGGGAT
bta-miR-2285t	GGGAGAATCTGGATGAACT	GTCGTATCCAGTGCGTGTCGTGGAGTCGGCAATTGCACTGGATACGACCCAAAA
bta-miR-133a	GGGTTTGGTCCCCTTCAAC	GTCGTATCCAGTGCGTGTCGTGGAGTCGGCAATTGCACTGGATACGACCAGCTG
bta-miR-29c	GGGTAGCACCATTTGAAAT	GTCGTATCCAGTGCGTGTCGTGGAGTCGGCAATTGCACTGGATACGACTAACCG
Universal Reverse Primer	CGCTTCACGAATTTGCGTGTCAT
U6 Forward Primer	GCTTCGGCAGCACATATACTAAAAT
U6 Reverse Primer（RT）	CGCTTCACGAATTTGCGTGTCAT
