# Supplementary material for: Characterization of miRNA profiles in the mammary tissue of dairy cattle in response to heat stress
Source: BMC Genomics. 2018 Dec 28;19:975. doi: 10.1186/s12864-018-5298-1 (PMC6309072; doi:10.1186/s12864-018-5298-1)
Supplement: Supplementary file 2 — Novel miRNAs identified in this study. (XLS 45 kb) [file 12864_2018_5298_MOESM2_ESM.xls]

## Sheet: Additional file 2
Additional file 2. Novel miRNAs identified in this study
Number	Name	sequence
1	novel-miR-278	AACAGGCGGGUGCUGAUACGA
2	novel-miR-383	GAGGCGGGGGUCGCUCUCUUU
3	novel-miR-504	UCACUGGGCAUCCUCUGCUUU
4	novel-miR-10	UGAGGGAUCUUUAGUUGUGGUA
5	novel-miR-100	GAAAAGUUCAUUCGGGUUUUU
6	novel-miR-101	UAGGCCAAAAAGUUAACUUGGGU
7	novel-miR-103	CGGGUGGUCGGGGUGGGUCAG
8	novel-miR-104	CGGGUGGUCGGGGCGGGUCAG
9	novel-miR-105	GCUAAAAAGUUCGUUUGGGUUU
10	novel-miR-106	UUUAGUGUGAUAAUGGCGUUUG
11	novel-miR-107	UCUCAGGUGGCUGUUGUCGUGC
12	novel-miR-108	CUCUUCGUCUGGUUGAAACU
13	novel-miR-109	AAAAAUCUGAAUGAACUUUUUG
14	novel-miR-112	UGGGUGUGUGUGUGUGAGUGU
15	novel-miR-113	UUCGGCGCCACCACCCUGCGGGU
16	novel-miR-116	CGUGGGCCCCGUGUCGCUGUG
17	novel-miR-12	AAAAACUAGAAUGAACUUUUU
18	novel-miR-122	AAGUGUGGCGGGCUACAGUCC
19	novel-miR-124	AAAAACCUGAAUGACCCUUUUG
20	novel-miR-126	CUGGGUGGUCAGAGGCUGGUGUGC
21	novel-miR-128	AAAACCCUGAUGAACUUUUUGA
22	novel-miR-129	ACACGCGUCCUUGGAUCCUGACU
23	novel-miR-13	AAAAACCCGAAUGAACUUUUUG
24	novel-miR-131	AAACUCGAGCAAACUUUUUGGC
25	novel-miR-134	CUAUACAACCUACUGCCUUCCU
26	novel-miR-137	GACCUGUGCGUGUACACUCAUG
27	novel-miR-138	CAUGUCAGUAGAGGCGCGUGU
28	novel-miR-139	UGUGGCAGGAGCAGACAGCGGU
29	novel-miR-141	CUCUGCCCGCUCUCUGUCUUACA
30	novel-miR-143	AGGUGUUUCCGUAGUGUAGUGGU
31	novel-miR-144	UUGCCUCCCGGAGGGCUGGAGC
32	novel-miR-145	AAACUGGGCUGAACUUUUUGGC
33	novel-miR-146	AAACUCAAACAAACUUUUUGGU
34	novel-miR-147	UGAAAAGUUCGUUUGGGUUUUU
35	novel-miR-148	AUCACAUUGCCAGGGAUUACCACG
36	novel-miR-15	AGAACCUGAAUGAACUUUUUGG
37	novel-miR-150	AAAAGUUCGUUCAGGUUUUUCA
38	novel-miR-151	UGAGUGUGUAUGUGUGAGUGUGU
39	novel-miR-152	UGGUGCUCCCUGGAGCUGAGCA
40	novel-miR-153	UGCUGAAACUCUGUUCAACCCA
41	novel-miR-155	UGAGAGUGUGUGUGUGAGUGUGU
42	novel-miR-157	AUUGUUCUCCAACCUGGCUCUUU
43	novel-miR-158	UCAGACCCAUAUUCUCAUAGGC
44	novel-miR-17	AAAAGUUCGUUCAGGUUUUUCUGA
45	novel-miR-18	AAAACCUGAAUGAACUUUUUA
46	novel-miR-19	UCGAACAAACUUUUUGGCCAAC
47	novel-miR-2	UUCCACUGAUGACUUCUUAUU
48	novel-miR-22	CGGGGGUCGGCCUGGCCUGGGGU
49	novel-miR-23	UCGAGCCUGACAGAUCACACA
50	novel-miR-24	CCGAGCCUGACAGAUCACACA
51	novel-miR-25	AAAACUCGAACGAACUUUUU
52	novel-miR-27	UGAUUGGUACUUCUUAGAGUGGA
53	novel-miR-28	UAGUUUUAUGUGUAAGCUCGU
54	novel-miR-29	UCAGUGGCAGAGUGCAGGGACCUC
55	novel-miR-3	UCAAAGACUCGGACGUGACUGA
56	novel-miR-30	UGCCACGGGCUGGGCCUUGGGA
57	novel-miR-31	AACUUUUGCCCCUAGUAACGGACU
58	novel-miR-32	AAAAAGUUAGUUUAGGUUUUUC
59	novel-miR-33	AAGAGGUGCUCAGGAGUGAAG
60	novel-miR-34	CCCAGGGAUGUAGCUCCUAGUG
61	novel-miR-35	AGGACCCAAAUGAACUUUUUGG
62	novel-miR-36	AAGACCUGAAUGAACUUUUUGG
63	novel-miR-37	AAAAACUGGCAGCUUCAUGUAAU
64	novel-miR-38	UGGACAGGCCAAGCCGCUGUGC
65	novel-miR-4	GAAAUCCGAACGAACUUUUUGG
66	novel-miR-40	CUCCGGGAACGUCACUUCUUGA
67	novel-miR-41	AAAACCUGAAUGAACUUUUUGGA
68	novel-miR-44	CUCAAAUCAGUGGACCUGGUAG
69	novel-miR-45	AAAAAGUUCGUUUGGGUUUUCU
70	novel-miR-46	AACCGCGAGUGGCUGAACCUUG
71	novel-miR-47	UACAGUGACCAGGUGACGACGG
72	novel-miR-48	AAAAUCUGAAUGAACUUUUAGG
73	novel-miR-49	UGGAGCGGCUGCACAGAGCGUG
74	novel-miR-5	UGAGUGUGUGUGUGUGGGUGUGU
75	novel-miR-50	AAGAAGUUCGUUUGGGUUUUU
76	novel-miR-51	UGAGUGUGUGUGUGUGAGUGA
77	novel-miR-52	AAAAGUUCGUUCGGGUUUUC
78	novel-miR-54	UUCUCUAGUGUGUUUUCCCAAC
79	novel-miR-55	AAAACCUGAAUGAACCUUUUGA
80	novel-miR-56	UCAAGGUCCGCUGUGAACACG
81	novel-miR-57	UUCUCAGGUUGGACAGUCCUGA
82	novel-miR-58	AAUAAGUUCGUUUGGGUUUUU
83	novel-miR-59	UGCGUGUGUGUGUGUGAGUGUGU
84	novel-miR-6	AAAACCUCAACGAACUCUUUGG
85	novel-miR-60	UCAAGGUCCGCUGUGAACACGG
86	novel-miR-62	AAACCCUGAACGAACUUUUUGG
87	novel-miR-63	AAAAGGUUCGUUCGGGUUUUCC
88	novel-miR-64	UGAGUGUGUGUGUGUGAGAA
89	novel-miR-66	AAAAAACCGAGUGGACUUUUUG
90	novel-miR-67	AAAACUCGAACGAACUUUUUAG
91	novel-miR-69	UGUGGCCUCUGGGUGUGUACC
92	novel-miR-7	CUGCCGAGGCUGUGGCUGGA
93	novel-miR-70	ACUCGAACGAAUUUUUGGCCA
94	novel-miR-71	UAAUACUGCCUGGUAAUGAUGAC
95	novel-miR-74	AUUCUGCUGAAUGAUCUGAAA
96	novel-miR-75	CCCCGCGGCUCCGGGUGACGCUG
97	novel-miR-78	CGAGUGUGUGUGUGUGAGUGUGA
98	novel-miR-79	ACAAAGUUUGUUCGGGUUUUA
99	novel-miR-8	AGCGGUGGAGGUAGGAAUCUCUU
100	novel-miR-80	AAAACCUGAAUGAACUUUUUGU
101	novel-miR-86	AUCAUGUAUGAUACUGCAAACA
102	novel-miR-87	CUAGUGCAUGGUCUUGGGCUUG
103	novel-miR-88	UGAGUGUGUGUGAGUGAGUGUGU
104	novel-miR-9	UAUAGUCAGGUGAAUAACAGGA
105	novel-miR-90	ACUUUCUGGCAGAAACUCAAGGA
106	novel-miR-91	UGAGUGUGUGUGUGUGAGUGG
107	novel-miR-92	UUCUCAUUGGCCUCACGUCCUGUC
108	novel-miR-93	UUGUCCUACUUCUCAGCUGUCU
109	novel-miR-94	AAGCUUUAAUUUAUUAAUCUGA
110	novel-miR-95	UGAGUGUGUGUGUGUGAGUGUGC
111	novel-miR-97	CACAAUACACGGUCGGCCUCU
112	novel-miR-98	UCACUGGGCAUCCUCUGCUUUA
113	novel-miR-99	UGAGUGUGUGUGUGAGUGUGC
114	novel-miR-160	GCGGCCCGCGGGCUCGGAUGCU
115	novel-miR-164	AAAAGUUCGUUCAGGUUUUUU
116	novel-miR-169	AAACCCGAAUGAACUUUUUGGU
117	novel-miR-176	UGAUUGGCAUUUCUUAGAGUGGA
118	novel-miR-197	CGAGUGUGUGUGUGUGAGUGU
119	novel-miR-198	UGUGCAGCUGAUCACAGACUGU
120	novel-miR-206	AAGAGUUCGUUCAGGUUUUUCU
121	novel-miR-218	CGUGGGCCCCGUGUCGCUGUGC
122	novel-miR-219	GAAAGUUUGUUGGGGUUUUUCU
123	novel-miR-224	AAAAAUCCGAACGAACUUUUUGA
124	novel-miR-229	AAAAGUUCGUUCAGGUUUUUA
125	novel-miR-238	AAAAACCUAAACGAACUUUUUGA
126	novel-miR-241	UCCACUGAUGACUUCUUAUU
127	novel-miR-248	AAAACCUGAAUGAACUUUUC
128	novel-miR-251	AAGGACCCAAAUGAACUUUUUGG
129	novel-miR-263	UUCCCGCCGGCGUAUGCUGCUGU
130	novel-miR-264	AGCAUGGCUGCAUAUUAGUGA
131	novel-miR-268	UUUUUUGCUGGAACAUUUCUGG
132	novel-miR-272	GAAAGUUCGUUCAGGUUUUUCU
133	novel-miR-273	AAAAACUUGAACGAACUUUUUG
134	novel-miR-274	GAGCAUGGUAAUGAAUUUAUG
135	novel-miR-284	UCAAGUGAUGGAGAUGACAACC
136	novel-miR-285	CUCUGCCCGCUCUCUGUCUUAC
137	novel-miR-287	UAUUAUUCCAUACUUAAGGCU
138	novel-miR-327	UAAAAAGUUCGUUUGGGUUUU
139	novel-miR-337	AAAACUCGAGCAAACUUUUUGG
