# Supplementary material for: Characterization of miRNA profiles in the mammary tissue of dairy cattle in response to heat stress
Source: BMC Genomics. 2018 Dec 28;19:975. doi: 10.1186/s12864-018-5298-1 (PMC6309072; doi:10.1186/s12864-018-5298-1)
Supplement: Supplementary file 3 — The differential expression of miRNAs in heat stressed and non-heat stressed groups. (XLS 33 kb) [file 12864_2018_5298_MOESM3_ESM.xls]

## Sheet: Additional file 3
Additional file 3. The differential expression of miRNAs in heat stressed and non-heat stressed groups
miR_name	NHS-ReadsMean	HS-ReadsMean	log2Ratio(HS/NHS)	P-value	FDR
bta-miR-21-5p	2.48078e+06	1330902	-1.23339	0.000531205	0.0250268
bta-miR-99a-5p	637255	340387	-1.13922	0.00177323	0.0466818
bta-miR-146b	62835.8	22008.8	-1.85731	0.000144918	0.0150313
bta-miR-145	6311	28837.8	1.8065	0.000253829	0.0190055
bta-miR-2285t	3289	12909.8	1.69644	0.00176102	0.0466818
bta-miR-1388-5p	1254	393.5	-1.85725	0.00187039	0.0466818
bta-miR-370	1223	322	-2.22185	0.000535826	0.0250268
bta-miR-133a	774.75	3959.25	2.10456	0.000566314	0.0250268
bta-miR-29c	661.25	3366.5	2.01033	0.000741478	0.0261262
bta-miR-15a	323	1782.25	2.12155	0.000666001	0.0261262
bta-miR-451	413.5	2270	2.23383	0.000485787	0.0250268
bta-miR-135a	367.75	1737.25	2.08038	0.00181103	0.0466818
bta-miR-184	103.5	17	-2.97688	6.1e-05	0.0106081
bta-miR-190a	33	218.25	2.47133	0.000420729	0.0250268
bta-miR-144	26	190	2.64543	0.000214342	0.0183415
bta-miR-133b	7.75	56.75	2.63114	0.000720518	0.0261262
bta-miR-885	10	425.25	4.97726	8.43e-11	5.05e-08
bta-miR-1249	9	80.5	2.77353	0.000150564	0.0150313
bta-miR-2284j	13	80.75	2.29213	0.00121418	0.0382788
bta-miR-18b	1.5	18	3.29669	0.000584934	0.0250268
bta-miR-376b	1.75	18.5	2.98865	0.000939618	0.0312684
bta-miR-202	1.75	27.5	3.5054	7.08e-05	0.0106081
bta-miR-33b	1	25.5	4.41522	1.09e-05	0.00327195
bta-miR-7858	1	12.5	3.24651	0.00145358	0.0435348
