# Supplementary material for: Characterization of miRNA profiles in the mammary tissue of dairy cattle in response to heat stress
Source: BMC Genomics. 2018 Dec 28;19:975. doi: 10.1186/s12864-018-5298-1 (PMC6309072; doi:10.1186/s12864-018-5298-1)
Supplement: Supplementary file 4 — P-values for the differentially expressed miRNAs. (XLS 23 kb) [file 12864_2018_5298_MOESM4_ESM.xls]

## Sheet: Additional file 4
Additional file 4. P-values for the differentially expressed miRNAs
miRNA	bta-miR-21-5p	bta-miR-99a	bta-miR-146b	bta-miR-145	bta-miR-2285t	bta-miR-133a	bta-miR-29c
P-values for RNA-seq	0.0005	0.0018	0.0001	0.0003	0.0018	0.0006	0.0007
P-values for qRT-PCR	0.0021	0.0042	0.0428	0.0324	0.0448	0.0444	0.0117
